# Supplementary material for: PCSK9 Promotes Atherosclerotic Plaque Instability by Inducing VSMC Ferroptosis through the YAP1–NUPR1 Axis
Source: Research (Wash D C). 2025 Oct 7;8:0922. doi: 10.34133/research.0922 (PMC12501616; doi:10.34133/research.0922)
Supplement: Supplementary 1 — Figs. S1 to S6 [file research.0922.f1.zip]

Archive with 6 entries (6 files):
- Supplementary figure 1.pdf
- Supplementary figure 2-new(1).pdf
- Supplementary figure 3.pdf
- Supplementary figure 4-new.pdf
- Supplementary figure 5.pdf
- Supplementary figure 6-new.pdf
